# Supplementary material for: Identification of Small Molecules that Disrupt Signaling between ABL and Its Positive Regulator RIN1
Source: PLoS One. 2015 Mar 26;10(3):e0121833. doi: 10.1371/journal.pone.0121833 (PMC4374917; doi:10.1371/journal.pone.0121833)
Supplement: S1 Table — (XLSX) [file pone.0121833.s006.xlsx]

## Sheet: Table S1
S1 Table. Confirmed hits from UCLA MSSR screen
Structure	TR-FRET %inhibition at 10 μM
	93.388
	81.7353
	79.8175
	79.2247
	77.4364
	74.9202
	73.3259
	68.7943
	68.1505
	66.1204
	65.6749
	64.4119
	63.6815
	62.8681
	61.6514
	59.2252
	58.428
	55.4986
	52.952
	52.543
	47.5918
	47.0266
	46.7938
	45.9879
	44.4851
	44.3109
	44.2162
	42.9233
	42.361
	41.4796
	40.6176
	38.852
	38.7025
	38.0604
	37.331
	34.4644
	33.8691
	33.2095
	29.7591
	25.7475
