# Supplementary material for: Identification of Small Molecules that Disrupt Signaling between ABL and Its Positive Regulator RIN1
Source: PLoS One. 2015 Mar 26;10(3):e0121833. doi: 10.1371/journal.pone.0121833 (PMC4374917; doi:10.1371/journal.pone.0121833)
Supplement: S2 Table — (XLSX) [file pone.0121833.s007.xlsx]

## Sheet: Table S2
S2 Table. 21 hits selected for cell-based assay
CID		chemical series	IC50 (M) in TR-FRET assay	Max response (%)		Stdev of Max Response ( %)
3607724		pyridone/pyrimidinone/pyrimidine	1.60692e-08	100.163	±	1.02508
42287970		heteroaryl amide	3.0229e-07	52.2034	±	1.49
8852038		heteroaryl amide	9.53935e-07	70.7009	±	1.08164
56844185		acyl piperidine	1.0595e-06	85.1571	±	1.12603
56844188		acyl piperidine	1.34978e-06	86.82	±	0.855616
16256008		heteroaryl amide	1.98171e-06	72.5318	±	2.30656
16256016		heteroaryl amide	1.99615e-06	73.8425	±	3.18529
1081265		acyl piperidine	2.17353e-06	80.8242	±	0.776094
16256082		heteroaryl amide	2.44379e-06	78.5939	±	0.948102
44142745		acyl piperidine	2.53225e-06	86.1974	±	2.42747
56844186		acyl piperidine	3.67405e-06	84.8456	±	0.994136
8009555		heteroaryl amide	3.76514e-06	75.8616	±	1.05019
1532134		pyridone/pyrimidinone/pyrimidine	4.01375e-06	88.0885	±	1.22802
16256020		heteroaryl amide	4.08147e-06	75.6258	±	0.966262
1327046		pyridone/pyrimidinone/pyrimidine	4.30714e-06	103.208	±	0.213903
16257621		heteroaryl amide	4.68445e-06	77.5362	±	0.951742
16257622		heteroaryl amide	5.1858e-06	73.3989	±	0.633457
24793301		acyl piperidine	5.94187e-06	86.5374	±	0.234672
3243211		acyl piperidine	9.41148e-06	81.367	±	1.05579
1818178		triazole/tertrazole/thiadiazole	9.5674e-06	95.6699	±	1.08872
1103613		diacyl piperazine	1.10863e-05	63.6586	±	0.750574
