# Supplementary material for: Identification of Small Molecules that Disrupt Signaling between ABL and Its Positive Regulator RIN1
Source: PLoS One. 2015 Mar 26;10(3):e0121833. doi: 10.1371/journal.pone.0121833 (PMC4374917; doi:10.1371/journal.pone.0121833)
Supplement: S3 Table — (XLSX) [file pone.0121833.s008.xlsx]

## Sheet: Table S3
S3 Table. Phosphotyrosine peptides from K562 ctrl vs. K562 RIN1 knockdown
SEQMOD	NAME	Protein	p-Site	RinCTRL1r1	RinCTRL2r1	RinCTRL1r2	RinCTRL2r2	RinKD1r1	RinKD2r1	RinKD1r2	RinKD2r2	log2(KD/CTRL)	ratio (Rin1 KD/CTRL)	ttest	ttest Bonferroni correc.	SNR
R.IDMpYAMGLVLWELVSR.C_2	ACTIVIN RECEPTOR TYPE 2B PRECURSOR	ACVR2B	pY387	1.7935e+06	2.09365e+06	777486	501317	1.66795e+07	2.85946e+07	1.02857e+07	1.944e+07	4.05998	16.6792	0.00380937	0.205706	2.08543
R.NGQpYELIIQLHGK.E_2	OCULOCEREBRORENAL SYNDROME OF LOWE	Ocrl	pY42	3.88136e+06	2.79191e+06	6.1061e+06	2.42323e+06	9.05553e+06	4.2583e+07	8.14841e+06	2.32503e+07	2.45969	5.50098	0.0810979	4.37929	0.936504
R.SGDSEVpYQLGDVSQK.T_2	SINGLE-STRANDED DNA-BINDING PROTEIN, MITOCHONDRIAL PRECURSOR	SSBP1	pY73	1.35316e+06	2.17353e+06	2.28176e+06	2.51015e+06	5.26284e+06	6.67819e+06	7.75863e+06	7.3214e+06	1.54076	2.90948	0.000235806	0.0127335	3.51505
R.pYHGHSMSDPGVS6YR.T_3	PYRUVATE DEHYDROGENASE E1 COMPONENT ALPHA SUBUNIT, TESTIS-SPECIFIC FORM, MI	PDHA2	pY287,pS298	94570.5	106260	535130	344448	672850	763225	389343	1306781	1.25272	2.3829	0.0576244	3.11172	0.759112
R.FLFPEpYILDPEPQPTR.E_2	PROTEIN C4ORF14	C4orf14	pY77	1.13237e+07	1.12857e+07	1.16997e+07	1.32079e+07	2.40124e+07	2.33568e+07	2.35725e+07	2.38783e+07	0.974427	1.96486	2.80796e-07	1.5163e-05	8.89959
K.LGIPEpYFNFAK.D_2	SA HYPERTENSION-ASSOCIATED HOMOLOG ISOFORM 1	ACSM3	pY57	1.58992e+07	1.66268e+07	2.02728e+07	1.97272e+07	28776992	2.90922e+07	32516100	36191591	0.745419	1.67646	0.000589469	0.0318313	2.34764
K.VVQEYIDAFSDpYANFK_3	ISOFORM 1 OF RECEPTOR-TYPE TYROSINE-PROTEIN PHOSPHATASE ALPHA PRECURSOR	PTPRA	pY798	7.36861e+06	7.79783e+06	8.30257e+06	1.10917e+07	9.75498e+06	1.43258e+07	1.07336e+07	1.46815e+07	0.449081	1.36517	0.0476119	2.57104	0.775213
R.EYDQLpYEEYTR.T_2	PHOSPHATIDYLINOSITOL 3-KINASE REGULATORY SUBUNIT BETA	PIK3R2	pY464	2.93472e+06	5.19521e+06	6.89791e+06	6.47856e+06	4.53095e+06	6.1644e+06	7.23472e+06	6.58628e+06	-0.0143974	0.99007	0.504834	27.2611	-0.0301345
R.IYQpYIQSR.F_2	ISOFORM 1 OF DUAL SPECIFICITY TYROSINE-PHOSPHORYLATION-REGULATED KINASE 1B	DYRK1B	pY273	3.66739e+06	7.12841e+06	6.97882e+06	1.1378e+07	6.81245e+06	5.63538e+06	1.08458e+07	9.93252e+06	-0.0323802	0.977806	0.630249	34.0334	-0.0378727
K.NSFNNPAYpYVLEGVPHQLLPPEPPSPAR.A_3	51C PROTEIN	INPPL1	pY923	3.37126e+07	2.5342e+07	3.4383e+07	2.4812e+07	2.85385e+07	2.43454e+07	3.11054e+07	2.28931e+07	-0.0766694	0.948244	0.410091	22.1449	-0.159261
K.NSFNNPApYYVLEGVPHQLLPPEPPSPAR.A_3	51C PROTEIN	INPPL1	pY922	3.38181e+07	2.5686e+07	3.55052e+07	2.47524e+07	2.86181e+07	2.48286e+07	3.18717e+07	2.22541e+07	-0.0911913	0.938747	0.413733	22.3416	-0.172345
R.GEPNVSpYIC8SR.Y_2	ISOFORM 1 OF GLYCOGEN SYNTHASE KINASE-3 BETA	GSK3B	pY216	1.01015e+08	1.47542e+08	1.4687e+08	1.77557e+08	1.35028e+08	1.42643e+08	1.58811e+08	1.52287e+08	-0.0960254	0.935607	0.820394	44.3013	-0.361696
K.HIGLVpYSGMGPDYR.V_2	PROTEASOME SUBUNIT ALPHA TYPE 2	PSMA2	pY75	2.61504e+06	3.80694e+06	4.56449e+06	5.07258e+06	2.3735e+06	4.33126e+06	4.33423e+06	5.66644e+06	-0.101684	0.931945	0.857685	46.315	-0.153001
R.LPSSPVpYEDAASFK.A_2	SRC SUBSTRATE CORTACTIN	CTTN	pY422	9.23371e+06	1.17553e+07	1.11712e+07	1.29301e+07	8.88296e+06	1.00489e+07	1.08859e+07	1.11092e+07	-0.224229	0.856052	0.301974	16.3066	-0.903521
R.AAVPSGASTGIpYEALELR.D_2	GAMMA-ENOLASE	ENO2	pY43	3.99866e+06	5.11124e+06	5.05675e+06	5.35431e+06	4.07168e+06	4.8373e+06	3.83309e+06	4.57674e+06	-0.257039	0.836804	0.195943	10.5809	-1.36773
K.LC8DFGSASHVADNDITPpYLVSR.F_2	SERINE/THREONINE-PROTEIN KINASE PRP4 HOMOLOG	PRPF4B	pY849	3.6745e+07	4.25671e+07	4.69685e+07	4.30923e+07	3.31871e+07	4.1492e+07	3.54976e+07	3.77663e+07	-0.257381	0.836605	0.0995397	5.37515	-1.21562
K.LC8DFGSASHVADNDITPpYLVSR.F_3	SERINE/THREONINE-PROTEIN KINASE PRP4 HOMOLOG	PRPF4B	pY849	2.02594e+08	2.21832e+08	2.51985e+08	2.603e+08	1.80429e+08	1.94621e+08	2.16176e+08	2.08714e+08	-0.291157	0.817246	0.0701116	3.78602	-1.2406
K.TLSEVDpYAPAGPAR.S_2	INOSITOL POLYPHOSPHATE PHOSPHATASE-LIKE 1	INPPL1	pY1135	3.43066e+07	4.39989e+07	4.5922e+07	4.82705e+07	3.36186e+07	3.59645e+07	4.08381e+07	3.98764e+07	-0.293884	0.815703	0.163912	8.85126	-1.53926
R.VDpYVVVDQQK.T_2	ISOFORM 1 OF GRB2-ASSOCIATED-BINDING PROTEIN 1	GAB1	pY659	225428	640329	465401	992390	467385	441425	648357	697207	-0.311408	0.805855	0.923907	49.891	-0.342449
R.HTDDEMTGpYVATR.W_2	MITOGEN-ACTIVATED PROTEIN KINASE 14 ISOFORM 2	MAPK14	pY182	3.95167e+06	7.38746e+06	8.46327e+06	9.43515e+06	7.02542e+06	4.84938e+06	8.83563e+06	5.96245e+06	-0.337996	0.791139	0.676993	36.5576	-0.647087
K.VVQEYIDAFSDpYANFK_2	ISOFORM 1 OF RECEPTOR-TYPE TYROSINE-PROTEIN PHOSPHATASE ALPHA PRECURSOR	PTPRA	pY798	2.58215e+07	2.92233e+07	3.19306e+07	3.88765e+07	2.32621e+07	2.60055e+07	2.73938e+07	2.57423e+07	-0.381208	0.767794	0.0896895	4.84324	-1.15585
K.VIpYDFIEK.T_2	NEURAL WISKOTT-ALDRICH SYNDROME PROTEIN	WASL	pY256	1.22114e+07	1.64073e+07	1.53874e+07	1.87613e+07	1.03311e+07	11361532	1.43051e+07	1.47943e+07	-0.408317	0.753502	0.136886	7.39187	-1.06007
K.NSLETLLpYKPVDR.V_3	BREAKPOINT CLUSTER REGION PROTEIN	BCR	pY644	8.78556e+07	1.01139e+08	1.03014e+08	1.15915e+08	6.66959e+07	7.38954e+07	8.22025e+07	8.84358e+07	-0.455434	0.729291	0.0176072	0.950788	-1.64572
K.NSLETLLpYKPVDR.V_2	BREAKPOINT CLUSTER REGION PROTEIN	BCR	pY644	1.37781e+08	1.50958e+08	1.52955e+08	1.59704e+08	1.03703e+08	1.11828e+08	1.17877e+08	1.14808e+08	-0.463779	0.725084	0.00043888	0.0236995	-3.98031
R.YVLDDQpYTSSSGAK.F_2	4 KDA PROTEIN	Tec	pY10	921869	1.81773e+06	1.71697e+06	2.00392e+06	1.2694e+06	1.06344e+06	1.59079e+06	1.42911e+06	-0.464285	0.72483	0.334352	18.055	-1.36973
K.IGEGTpYGVVYK.A_2	CELL DIVISION PROTEIN KINASE 3	CDK3	pY43	1.55674e+09	2.3742e+09	2.26862e+09	2.82558e+09	1.51865e+09	1.57879e+09	1.85793e+09	1.85863e+09	-0.547338	0.684281	0.0936018	5.0545	-1.65039
K.IKPSSSANAIpYSLAAR.P_2	E3 UBIQUITIN-PROTEIN LIGASE CBL	CBL	pY674	2.84209e+07	3.5725e+07	3.91279e+07	3.26887e+07	1.85402e+07	2.49282e+07	2.56273e+07	2.37597e+07	-0.626874	0.647578	0.00825919	0.445996	-1.96447
R.SAFSNLFGGEPLSpYTR.F_2	TRANSFERRIN RECEPTOR PROTEIN 1	TFRC	pY20	4.94131e+06	5.67229e+06	5.31574e+06	6.54279e+06	3.73393e+06	2.9039e+06	4.23449e+06	4.04952e+06	-0.647505	0.638383	0.00581078	0.313782	-1.73247
K.REEPEALpYAAVNK.K_2	ISOFORM 4 OF INTERSECTIN-2	ITSN2	pY967	7.18378e+06	1.02498e+07	1.08358e+07	1.14371e+07	6.79487e+06	6.69919e+06	7.59666e+06	6.32872e+06	-0.661288	0.632314	0.0204407	1.1038	-3.53534
R.ELFDDPSpYVNVQNLDK.A_2	SHC (SRC HOMOLOGY 2 DOMAIN CONTAINING) TRANSFORMING PROTEIN 1	Shc1	pY428	6.3575e+07	6.80329e+07	8.68748e+07	8.56489e+07	4.79405e+07	4.57153e+07	5.86075e+07	4.9671e+07	-0.667527	0.629585	0.00833893	0.450302	-1.83401
K.AAASMGDTLSEQQLGDSDIPVIVpYR.C_3	ISOFORM 2 OF CENTAURIN-DELTA 2	CENTD2	pY735	4.06517e+06	4.99226e+06	1.43876e+07	5.5023e+06	4.72019e+06	4.22528e+06	4.83853e+06	6.20906e+06	-0.73065	0.602632	0.394175	21.2855	-0.537377
R.LLAQAEGEPC8pYIR.D_2	NON-RECEPTOR TYROSINE-PROTEIN KINASE TYK2	TYK2	pY292	6.05428e+06	8.85966e+06	9.36014e+06	1.05608e+07	5.24519e+06	5.18751e+06	6.6557e+06	5.98822e+06	-0.733702	0.601359	0.0275042	1.48523	-2.43792
K.LGGGQpYGEVYEGVWK.K_2	ISOFORM IA OF PROTO-ONCOGENE TYROSINE-PROTEIN KINASE ABL1	ABL1	pY253	1.73833e+07	2.4255e+07	2.55906e+07	3.05803e+07	1.40399e+07	1.3036e+07	2.05197e+07	1.5602e+07	-0.762829	0.58934	0.0348845	1.88376	-1.65474
R.LpYEWISIDKDEAGAK.S_3	51C PROTEIN	INPPL1	pY822	4288675	4.40584e+06	4.35474e+06	6.113e+06	2.53797e+06	1.94639e+06	3.19101e+06	3.87431e+06	-0.779936	0.582393	0.0201064	1.08574	-1.13007
R.HTDDEMTGpYVATR.W_3	MITOGEN-ACTIVATED PROTEIN KINASE 14 ISOFORM 2	MAPK14	pY182	419767	1.27938e+06	1.46431e+06	2.2221e+06	673330	698632	1.21502e+06	1.26905e+06	-0.779942	0.58239	0.380019	20.521	-0.841463
R.NEEENIpYSVPHDSTQGK.I_3	ISOFORM 1 OF GLUCOCORTICOID RECEPTOR DNA-BINDING FACTOR 1	GRLF1	pY1105	8.49945e+06	1.62545e+07	1.65516e+07	2.0293e+07	8.95594e+06	9.2344e+06	1.12703e+07	1.15195e+07	-0.788798	0.578826	0.0912435	4.92715	-2.0781
R.NEEENIpYSVPHDSTQGK.I_2	ISOFORM 1 OF GLUCOCORTICOID RECEPTOR DNA-BINDING FACTOR 1	GRLF1	pY1105	2.89978e+06	5.57138e+06	4.82651e+06	5.42127e+06	2.9386e+06	2.83712e+06	3.43593e+06	2.95293e+06	-0.794022	0.576734	2.18309	117.887	-3.37083
R.VQIpYHNPTANSFR.V_2	VASODILATOR-STIMULATED PHOSPHOPROTEIN	VASP	pY38	1.10096e+07	1.26082e+07	1.32275e+07	1.45362e+07	7.32869e+06	7.84926e+06	8.68415e+06	7.08658e+06	-0.798509	0.574943	0.000755961	0.0408219	-3.38203
K.PSSSANAIpYSLAAR.P_2	E3 UBIQUITIN-PROTEIN LIGASE CBL	CBL	pY674	1.65204e+07	2.19821e+07	2.30291e+07	3.17005e+07	1.2573e+07	1.41405e+07	1.59636e+07	1.45138e+07	-0.838699	0.559148	0.0311172	1.68033	-1.67566
K.LGGGQYGEVpYEGVWK.K_2	ISOFORM IA OF PROTO-ONCOGENE TYROSINE-PROTEIN KINASE ABL1	ABL1	pY257	1.55826e+07	2.4255e+07	2.44643e+07	3.05803e+07	1.26175e+07	1.3036e+07	1.87487e+07	1.37006e+07	-0.863743	0.549525	0.0352673	1.90443	-1.848
R.LpYEWISIDKDEAGAK.S_2	51C PROTEIN	INPPL1	pY822	4941666	4.32165e+06	4.61584e+06	5.22208e+06	2.1305e+06	3.12681e+06	2.40305e+06	2.55204e+06	-0.886494	0.540927	0.000244021	0.0131771	-2.46347
K.LPPGEQC8EGEEDTEpYMTPSSR.P_3	E3 UBIQUITIN-PROTEIN LIGASE CBL	CBL	pY700	6.50668e+06	1.08882e+07	1.17637e+07	1.48288e+07	5.70467e+06	5.66963e+06	7.81023e+06	7.21774e+06	-0.920522	0.528318	0.0504783	2.72583	-1.86995
K.TLEPVKPPTVPNDpYMTSPAR.L_3	ABL-INTERACTOR 1 ISOFORM A	ABI1	pY213	4.27867e+06	4.90717e+06	5.48728e+06	8.45186e+06	2.59519e+06	2.84522e+06	3.06169e+06	4.66764e+06	-0.932093	0.524098	0.053068	2.86567	-1.05354
K.VVALpYDYMPMNANDLQLR.K_2	TYROSINE-PROTEIN KINASE BTK	BTK	pY222	2.86078e+06	4.05868e+06	3.70572e+06	3.39571e+06	912670	2.42846e+06	2.34853e+06	2.07576e+06	-0.938252	0.521865	0.0112434	0.607142	-1.72031
K.DASSQDC8pYDIPR.A_2	ISOFORM 1 OF GRB2-ASSOCIATED-BINDING PROTEIN 1	GAB1	pY406	3.71234e+06	7.15639e+06	7.54648e+06	9.49561e+06	3.53764e+06	3.66817e+06	4.7212e+06	4.61716e+06	-0.963631	0.512765	0.0621059	3.35372	-2.09877
R.VGWFPANYVEEDYSEpYC8_2	PROTO-ONCOGENE VAV	VAV1	pY844	1.13368e+07	1.26708e+07	1.46165e+07	1.51174e+07	5.57143e+06	7.17894e+06	6.93875e+06	7.33143e+06	-1.06521	0.477904	0.00044815	0.0242001	-3.5176
R.RLpYPPSAEYPDLR.K_2	UBIQUITOUS MITOCHONDRIAL CREATINE KINASE VARIANT (FRAGMENT)	CKMT1A	pY47	8.07737e+06	9.82403e+06	8.22768e+06	1.01588e+07	3.65905e+06	5.02607e+06	4.10599e+06	4.30084e+06	-1.13795	0.454404	0.000217257	0.0117319	-3.20381
R.VGWFPANYVEEDpYS6EYC_2	PROTO-ONCOGENE VAV	VAV1	pY841,pS842	3.32852e+06	4.29162e+06	4.06494e+06	4.82288e+06	256623	3.30262e+06	2.09114e+06	2.27912e+06	-1.14802	0.451243	0.0228161	1.23207	-1.45513
R.APSASVDSSLpYNLPR.S_2	ISOFORM 1 OF GRB2-ASSOCIATED-BINDING PROTEIN 1	GAB1	pY259	6.54254e+06	9.69092e+06	8.1083e+06	1.01588e+07	3.34468e+06	5.03431e+06	3.82599e+06	4.29913e+06	-1.17547	0.442738	0.00240962	0.13012	-2.89381
K.SESVVpYADIR.K_2	ISOFORM 1 OF MYELIN PROTEIN ZERO-LIKE PROTEIN 1 PRECURSOR	MPZL1	pY263	6.26398e+06	9.77145e+06	8.95631e+06	1.13988e+07	3.99923e+06	3.49908e+06	4.51078e+06	4.18803e+06	-1.31034	0.403227	0.00362023	0.195493	-3.59544
K.LIpYDFIEDQGGLEAVR.Q_2	WISKOTT-ALDRICH SYNDROME PROTEIN	WAS	pY290	7.90987e+06	8.97462e+06	9.16578e+06	9.42841e+06	3.60839e+06	3.76488e+06	3.7961e+06	2.41089e+06	-1.43656	0.369446	2.39387e-05	0.00129269	-6.51757
R.YTEFpYHVPTHSDASK.K_3	PDZ AND LIM DOMAIN PROTEIN 5	PDLIM5	pY250	4.51463e+06	7.44832e+06	8.92498e+06	9.21182e+06	2.79273e+06	2.88547e+06	3.3512e+06	3.41982e+06	-1.45429	0.364935	0.00665442	0.359339	-4.28062
R.GPVSGTEPEPVpYSMEAADYR.E_2	SRC SUBSTRATE CORTACTIN	CTTN	pY447	3.99324e+06	5.59398e+06	4.44672e+06	5.86848e+06	1.55189e+06	1.34537e+06	1.60349e+06	1.61822e+06	-1.79354	0.288464	0.000271735	0.0146737	-4.28608
R.VADPDHDHTGFLTEpYVATR.W_3	MITOGEN-ACTIVATED PROTEIN KINASE 1	MAPK1	pY186	8.63512e+06	1.05975e+07	1.30923e+07	1.45517e+07	2.67903e+06	2.51218e+06	3.75063e+06	1.89422e+06	-2.23434	0.212519	0.000588864	0.0317987	-3.62164
