# Supplementary material for: Identification of Small Molecules that Disrupt Signaling between ABL and Its Positive Regulator RIN1
Source: PLoS One. 2015 Mar 26;10(3):e0121833. doi: 10.1371/journal.pone.0121833 (PMC4374917; doi:10.1371/journal.pone.0121833)
Supplement: S4 Table — (XLSX) [file pone.0121833.s009.xlsx]

## Sheet: Table S4
S4 Table. N-acyl piperidine-4-carboxamide Series SAR table
Structure	CID	SID	Dose-response curves Green = RIN1-ABL, black = CS	Max Response (%)	RIN1-ABL IC50 (uM)
	44142745	85146889		89.14	0.407
	44825536	89855047		87.13	1.378
	44825565	89855076		86.36	1.536
	1081265	24780919		82.17	1.899
	44825707	89855218		83.49	3.906
	3243211	87340996		84.52	5.105
	44825553	89855064		82.92	5.51
	44825693	89855204		81.29	6.483
	44142716	85146860		82.72	9.393
